# Supplementary material for: Comparative Study of SERS-Spectra of NQ21 Peptide on Silver Particles and in Gold-Coated “Nanovoids”
Source: Biosensors (Basel). 2023 Sep 20;13(9):895. doi: 10.3390/bios13090895 (PMC10526949; doi:10.3390/bios13090895)
Supplement: Supplementary file 1 [file biosensors-13-00895-s001.zip]

Archive with 1 entries (1 files):
- biosensors-2533472-supplementary.pdf
